# Supplementary material for: Integrative Analysis of Placental Methylomes Identifies Epigenetically Regulated Genes Implicated in Fetal Growth Restriction
Source: Int J Mol Sci. 2026 Jan 31;27(3):1448. doi: 10.3390/ijms27031448 (PMC12897614; doi:10.3390/ijms27031448)
Supplement: Supplementary file 1 [file ijms-27-01448-s001.zip]

Archive with 2 entries (2 files):
- ijms-4079256-supplementary Figure S1.pdf
- ijms-4079256-supplementary tables.xlsx
