# Supplementary material for: Integrative Analysis of Placental Methylomes Identifies Epigenetically Regulated Genes Implicated in Fetal Growth Restriction
Source: Int J Mol Sci. 2026 Jan 31;27(3):1448. doi: 10.3390/ijms27031448 (PMC12897614; doi:10.3390/ijms27031448)
Supplement: Supplementary file 1 [file ijms-27-01448-s001.zip › ijms-4079256-supplementary tables.xlsx]

## Sheet: Table_S1
Table 1. DMPs common between in-house and GSE100197 group
CpG	UCSC_RefGene_Name	UCSC_RefGene_Group	Relation_to_UCSC_CpG_Island	Regulatory_Feature_Group	CHR	MAPINFO
cg26867282			S_Shelf		19	12253922.0
cg07313523				Unclassified	16	57450669.0
cg05951377			Island	Unclassified	12	54400195.0
cg27109238				Unclassified_Cell_type_specific	12	97951712.0
cg10400174	MIR494	TSS1500			14	101495758.0
cg02908900	MEOX2	TSS1500			7	15726821.0
cg19856444	SLC39A12;SLC39A12	5'UTR;5'UTR			10	18241116.0
cg25691239	TPTE;TPTE;TPTE	TSS1500;TSS1500;TSS1500	Island		21	10991412.0
cg13656738	SMARCA4;SMARCA4;SMARCA4;SMARCA4;SMARCA4;SMARCA4;SMARCA4	Body;Body;Body;Body;Body;Body;Body	Island		19	11151937.0
cg23178069	NELL1;NELL1	Body;Body			11	21043240.0
cg21679169			N_Shelf		1	150518766.0
cg22143547	GLO1	TSS1500	S_Shore	Promoter_Associated	6	38671296.0
cg25083933				Unclassified_Cell_type_specific	12	6250313.0
cg23347987	BCL11B;BCL11B;BCL11B;BCL11B	1stExon;1stExon;5'UTR;5'UTR	S_Shore		14	99737609.0
cg23739046	POP7	3'UTR	S_Shore		7	100305063.0
cg12755421	PRKCDBP	TSS1500	S_Shore	Unclassified_Cell_type_specific	11	6342214.0
cg23628117	CDK6;CDK6	3'UTR;3'UTR			7	92238364.0
cg15066337	CLDN16	TSS200			3	190105668.0
cg03523203	EHMT1	Body	N_Shore		9	140726863.0
cg08379212	CCNJ;CCNJ;CCNJ	TSS200;TSS200;TSS200	Island	Promoter_Associated	10	97803058.0
cg01940753			N_Shore	Unclassified	15	81069622.0
cg11987853	PCID2;PCID2;PCID2	Body;Body;Body			13	113832521.0
cg17484699	SHROOM3	Body	S_Shore		4	77507651.0
cg16408865	YEATS4	TSS1500	N_Shore	Promoter_Associated	12	69753119.0
cg14098951	PRR7	5'UTR	S_Shore	Unclassified	5	176875120.0
cg03671796				Unclassified_Cell_type_specific	3	109645423.0
cg05385805	EPHA1	TSS1500		Unclassified	7	143106577.0
cg20966032	JMY	3'UTR			5	78612824.0
cg12479098	PRKCDBP	TSS1500	S_Shore	Unclassified_Cell_type_specific	11	6342231.0
cg23384093			S_Shore	Unclassified_Cell_type_specific	5	170745466.0
cg13646020	PHOX2B	1stExon	N_Shore		4	41750390.0
cg24229276	BPI	TSS1500			20	36931287.0
cg07771321	CNTNAP5	Body			2	125368595.0
cg02379856	CAMK2D;CAMK2D;CAMK2D;CAMK2D;CAMK2D;CAMK2D	Body;Body;Body;Body;Body;Body			4	114505779.0
cg10505873	MMP9	TSS200	N_Shore	Unclassified_Cell_type_specific	20	44637511.0
cg25469406					11	134288122.0
cg02118562	KALRN;KALRN	Body;Body			3	124082907.0
cg21074260	SYT13	Body	Island		11	45307563.0
cg09921821	RGS12;RGS12;RGS12;RGS12	Body;5'UTR;1stExon;Body	N_Shelf	Promoter_Associated	4	3371928.0
cg14646055			S_Shore	Unclassified_Cell_type_specific	13	25116491.0
cg03772063	HPGD;HPGD;HPGD	Body;Body;Body	N_Shelf		4	175440325.0
cg05091238			N_Shore	Unclassified	3	157813609.0
cg02675546					8	29292730.0
cg25296804	RPS6KA2	Body			6	167051781.0
cg19444508	CABP1;CABP1;CABP1	3'UTR;3'UTR;3'UTR			12	121104809.0
cg15329467	CYP19A1;CYP19A1;CYP19A1;CYP19A1	1stExon;1stExon;5'UTR;5'UTR	N_Shelf		15	51630696.0
cg12846656				Unclassified	5	72683866.0
cg21837192			N_Shore		12	54398765.0
cg05270892					11	45731476.0
cg00092565			N_Shelf		21	47515209.0
cg16755348			S_Shore		13	20711574.0
cg01410453	DQX1;DQX1	1stExon;5'UTR	N_Shelf		2	74753358.0
cg04398547	UBR4	Body			1	19419527.0
cg03269976					2	240658243.0
cg21529591			N_Shore		3	14596904.0
cg22930986					3	59171831.0
cg04742550	ITGAX	TSS200		Unclassified	16	31366429.0
cg10525432	SEMA5A	5'UTR	N_Shelf		5	9540960.0
cg26744084	GABBR1;GABBR1;GABBR1	Body;Body;Body			6	29581182.0
cg14121665			N_Shelf		9	139021247.0
cg04892570	RPH3AL	TSS200	N_Shelf		17	202690.0
cg20458740			Island		7	63652783.0
cg04132472	AKAP10	Body			17	19861366.0
cg07239004			N_Shelf		1	117449463.0
cg06689816			S_Shelf		5	158639111.0
cg17315454	CCL24	TSS200			7	75443174.0
cg19474047	ANGPTL6	5'UTR	S_Shore	Unclassified	19	10207448.0
cg07671446					12	55455154.0
cg00902104			Island		10	124901908.0
cg14288292	TTC39B;TTC39B;TTC39B;TTC39B;TTC39B	Body;Body;Body;5'UTR;Body	N_Shore		9	15232014.0
cg18211918	SNORD115-19;SNORD115-17;SNORD115-18	TSS1500;TSS1500;TSS1500			15	25447503.0
cg21978924	ALX4	TSS1500	Island		11	44332756.0
cg07175288			Island		18	76266437.0
cg12352896	NFATC1;NFATC1;NFATC1;NFATC1	Body;Body;Body;Body	Island	Unclassified_Cell_type_specific	18	77271034.0
cg08456051			N_Shelf		4	190225902.0
cg12267069			S_Shore	Unclassified_Cell_type_specific	1	156407809.0
cg19434795	SNORD115-44	TSS1500			15	25494800.0
cg05510339					5	111030231.0
cg18826453					4	6540080.0
cg23954629	TBCEL;TBCEL	5'UTR;5'UTR	S_Shore	Promoter_Associated	11	120895111.0
cg00565679					12	115371893.0
cg07936928	LMF1	Body	S_Shore		16	960527.0
cg17109533	MIR515-2;MIR515-1	TSS1500;TSS1500			19	54187320.0
cg17523945	IGFL1	TSS1500			19	46732351.0
cg07281879	WIT1	Body	Island		11	32459626.0
cg01376826	ZIC1	Body	N_Shore		3	147129826.0
cg22497741	C1orf70	Body	N_Shore	Gene_Associated_Cell_type_specific	1	1475644.0
cg13814396			N_Shore		2	65090621.0
cg14498674	SCMH1	5'UTR	Island	Promoter_Associated	1	41707653.0
cg15355952	SLC1A3;SLC1A3	Body;Body			5	36662829.0
cg19480274			N_Shelf		20	37098327.0
cg01079872	PRDM16;PRDM16	Body;Body			1	3302477.0
cg14609025			Island		1	119550983.0
cg10499102	EXOC2	Body			6	564040.0
cg22164250	HIPK2;HIPK2	3'UTR;3'UTR			7	139256604.0
cg08131059			S_Shore		2	469790.0
cg19888888					3	74761514.0
cg18991169			S_Shore		11	31843388.0
cg06666175	COL12A1;COL12A1	TSS1500;TSS1500	S_Shore	Unclassified	6	75916963.0
cg12267236	PTGFRN	Body			1	117527582.0
cg26657235			Island		6	150378972.0
cg27010159	SRRM4	Body	N_Shore		12	119591747.0
cg16841133	CTDP1;CTDP1	Body;Body	Island		18	77496360.0
cg07924653	LDB2;LDB2	Body;Body			4	16883525.0
cg09338032			Island		12	113916609.0
cg06597541	PCBP3;PCBP3	3'UTR;3'UTR			21	47361644.0
cg15413269	ZFPM2	Body			8	106784011.0
cg03375458					4	42317145.0

## Sheet: Table_S2
Table 2. Analysis of DMPs common between in-house and GSE100197 group with LOLA
userSet	dbSet	collection	pValueLog	oddsRatio	support	rnkPV	rnkOR	rnkSup	maxRnk	meanRnk	b	c	d	description	cellType	tissue	antibody	treatment	dataSource	filename	qValue	size
1	34	UCSC_RefGene_Group	3.87705538297045	2.15068780552363	42	1	3	2	3	2	84338	66	285028	Intergenic	uniform EPIC annotations	NA	NA	NA	NA	Intergenic.bed	0.00477801069792799	242472
1	24	Relation_to_UCSC_CpG_Island	2.12233935273659	2.38997091493854	12	2	2	8	8	4	18358	96	351008	N_Shelf	uniform EPIC annotations	NA	NA	NA	NA	N_Shelf.bed	0.135810438786036	31224
1	26	Relation_to_UCSC_CpG_Island	1.50816083416745	1.46602329905359	48	3	10	1	10	4.67	130405	60	238961	Opensea	uniform EPIC annotations	NA	NA	NA	NA	Opensea.bed	0.366615253352215	475649
1	17	CHR	1.35414815774455	2.01711188528678	9	4	5	12	12	7	15929	99	353437	chr4	CHR EPIC annotations	NA	NA	NA	NA	chr4.bed	0.366615253352215	36587
1	28	Relation_to_UCSC_CpG_Island	1.23131136762439	1.59204388192452	17	5	7	4	7	5.33	38790	91	330576	S_Shore	uniform EPIC annotations	NA	NA	NA	NA	S_Shore.bed	0.366615253352215	69360
1	4	CHR	1.2139407201751	1.82266097280285	10	6	6	10	10	7.33	19582	98	349784	chr12	CHR EPIC annotations	NA	NA	NA	NA	chr12.bed	0.366615253352215	44476
1	14	CHR	1.10333655715647	3.06887869739676	3	7	1	24	24	10.7	3407	105	365959	chr21	CHR EPIC annotations	NA	NA	NA	NA	chr21.bed	0.405385213426766	10262
1	3	CHR	0.876711760315918	1.54488279701618	10	8	8	10	10	8.67	22885	98	346481	chr11	CHR EPIC annotations	NA	NA	NA	NA	chr11.bed	0.597724081681964	48759
1	10	CHR	0.757888460715146	2.1190315321805	3	9	4	24	24	12.3	4914	105	364452	chr18	CHR EPIC annotations	NA	NA	NA	NA	chr18.bed	0.698508235091207	14866
1	18	CHR	0.706854457652235	1.46689858328753	8	10	9	14	14	11	19102	100	350264	chr5	CHR EPIC annotations	NA	NA	NA	NA	chr5.bed	0.707046607995146	44589
1	16	CHR	0.638732210981741	1.39981521885484	8	11	11	14	14	12	19968	100	349398	chr3	CHR EPIC annotations	NA	NA	NA	NA	chr3.bed	0.751930332885065	48738
1	30	UCSC_RefGene_Group	0.526004294592611	1.34829810035412	6	12	13	17	17	14	15441	102	353925	3'UTR	uniform EPIC annotations	NA	NA	NA	NA	3'UTR.bed	0.893546092807161	23830
1	22	CHR	0.427488933516629	1.38397421103321	3	13	12	24	24	16.3	7471	105	361895	chr9	CHR EPIC annotations	NA	NA	NA	NA	chr9.bed	1	26053
1	20	CHR	0.34848106674207	1.11306529029745	7	14	16	16	16	15.3	21651	101	347715	chr7	CHR EPIC annotations	NA	NA	NA	NA	chr7.bed	1	47392
1	13	CHR	0.330713992897681	1.18836731835118	3	15	14	24	24	17.7	8672	105	360694	chr20	CHR EPIC annotations	NA	NA	NA	NA	chr20.bed	1	22885
1	7	CHR	0.32432888330729	1.13503647763824	4	16	15	23	23	18	12106	104	357260	chr15	CHR EPIC annotations	NA	NA	NA	NA	chr15.bed	1	28631
1	5	CHR	0.266610381020857	1.06026285062725	3	17	17	24	24	19.3	9692	105	359674	chr13	CHR EPIC annotations	NA	NA	NA	NA	chr13.bed	1	20933
1	25	Relation_to_UCSC_CpG_Island	0.148918159385745	0.879248451634462	13	18	18	7	18	14.3	49743	95	319623	N_Shore	uniform EPIC annotations	NA	NA	NA	NA	N_Shore.bed	1	81284
1	11	CHR	0.142027958350227	0.826874823342209	5	19	20	20	20	19.7	20482	103	348884	chr19	CHR EPIC annotations	NA	NA	NA	NA	chr19.bed	1	38479
1	1	CHR	0.130719532643041	0.838510950785358	9	20	19	12	20	17	36128	99	333238	chr1	CHR EPIC annotations	NA	NA	NA	NA	chr1.bed	1	81748
1	19	CHR	0.0919507387231422	0.74600024778781	6	21	21	17	21	19.7	26996	102	342370	chr6	CHR EPIC annotations	NA	NA	NA	NA	chr6.bed	1	54245
1	6	CHR	0.0564707741106362	0.548006044675049	2	22	27	31	31	26.7	12294	106	357072	chr14	CHR EPIC annotations	NA	NA	NA	NA	chr14.bed	1	29461
1	8	CHR	0.0532990986923351	0.583741590810426	3	23	26	24	26	24.3	17235	105	352131	chr16	CHR EPIC annotations	NA	NA	NA	NA	chr16.bed	1	37852
1	35	UCSC_RefGene_Group	0.0492021514863471	0.737173103695812	15	24	22	6	24	17.3	66308	93	303058	TSS1500	uniform EPIC annotations	NA	NA	NA	NA	TSS1500.bed	1	122704
1	31	UCSC_RefGene_Group	0.0459608290592825	0.702502852815263	11	25	23	9	25	19	51338	97	318028	5'UTR	uniform EPIC annotations	NA	NA	NA	NA	5'UTR.bed	1	107663
1	12	CHR	0.0446327991097619	0.616284896525988	5	26	25	20	26	23.7	26969	103	342397	chr2	CHR EPIC annotations	NA	NA	NA	NA	chr2.bed	1	64535
1	2	CHR	0.039617052103892	0.539658650727306	3	27	29	24	29	26.7	18572	105	350794	chr10	CHR EPIC annotations	NA	NA	NA	NA	chr10.bed	1	41955
1	29	UCSC_RefGene_Group	0.024448239545624	0.547253760855555	5	28	28	20	28	25.3	30096	103	339270	1stExon	uniform EPIC annotations	NA	NA	NA	NA	1stExon.bed	1	45502
1	21	CHR	0.0228143277311387	0.420717070370393	2	29	30	31	31	30	15854	106	353512	chr8	CHR EPIC annotations	NA	NA	NA	NA	chr8.bed	1	38296
1	27	Relation_to_UCSC_CpG_Island	0.0202666354215013	0.408348451074544	2	30	31	31	31	30.7	16313	106	353053	S_Shelf	uniform EPIC annotations	NA	NA	NA	NA	S_Shelf.bed	1	28974
1	32	UCSC_RefGene_Group	0.00448566877690115	0.626945271339912	29	31	24	3	31	19.3	136404	79	232962	Body	uniform EPIC annotations	NA	NA	NA	NA	Body.bed	1	353292
1	9	CHR	0.00372465624701441	0.288049894016936	2	32	34	31	34	32.3	22707	106	346659	chr17	CHR EPIC annotations	NA	NA	NA	NA	chr17.bed	1	44333
1	36	UCSC_RefGene_Group	0.00120404972189476	0.384466554586436	6	33	32	17	33	27.3	49014	102	320352	TSS200	uniform EPIC annotations	NA	NA	NA	NA	TSS200.bed	1	77640
1	23	Relation_to_UCSC_CpG_Island	1.03417016105608e-05	0.381022736090727	16	34	33	5	34	24	115757	92	253609	Island	uniform EPIC annotations	NA	NA	NA	NA	Island.bed	1	156902
1	15	CHR	0	0	0	35	35	35	35	35	6750	108	362616	chr22	CHR EPIC annotations	NA	NA	NA	NA	chr22.bed	1	18318
1	33	UCSC_RefGene_Group	0	0	0	35	35	35	35	35	0	108	369366	ExonBnd	uniform EPIC annotations	NA	NA	NA	NA	ExonBnd.bed	1	7085

## Sheet: Table_S3
Table 3. Promoter-localized DMPs common between in-house and GSE100197 group
CpG	UCSC_RefGene_Name	UCSC_RefGene_Group	Relation_to_UCSC_CpG_Island	Regulatory_Feature_Group	CHR	MAPINFO
cg10400174	MIR494	TSS1500		-	14	101495758.0
cg02908900	MEOX2	TSS1500		-	7	15726821.0
cg19856444	SLC39A12;SLC39A12	5'UTR;5'UTR		-	10	18241116.0
cg25691239	TPTE;TPTE;TPTE	TSS1500;TSS1500;TSS1500	Island	-	21	10991412.0
cg22143547	GLO1	TSS1500	S_Shore	Promoter_Associated	6	38671296.0
cg23347987	BCL11B;BCL11B;BCL11B;BCL11B	1stExon;1stExon;5'UTR;5'UTR	S_Shore	-	14	99737609.0
cg12755421	PRKCDBP	TSS1500	S_Shore	Unclassified_Cell_type_specific	11	6342214.0
cg15066337	CLDN16	TSS200		-	3	190105668.0
cg08379212	CCNJ;CCNJ;CCNJ	TSS200;TSS200;TSS200	Island	Promoter_Associated	10	97803058.0
cg16408865	YEATS4	TSS1500	N_Shore	Promoter_Associated	12	69753119.0
cg14098951	PRR7	5'UTR	S_Shore	Unclassified	5	176875120.0
cg05385805	EPHA1	TSS1500		Unclassified	7	143106577.0
cg12479098	PRKCDBP	TSS1500	S_Shore	Unclassified_Cell_type_specific	11	6342231.0
cg24229276	BPI	TSS1500		-	20	36931287.0
cg10505873	MMP9	TSS200	N_Shore	Unclassified_Cell_type_specific	20	44637511.0
cg09921821	RGS12;RGS12;RGS12;RGS12	Body;5'UTR;1stExon;Body	N_Shelf	Promoter_Associated	4	3371928.0
cg15329467	CYP19A1;CYP19A1;CYP19A1;CYP19A1	1stExon;1stExon;5'UTR;5'UTR	N_Shelf	-	15	51630696.0
cg01410453	DQX1;DQX1	1stExon;5'UTR	N_Shelf	-	2	74753358.0
cg04742550	ITGAX	TSS200		Unclassified	16	31366429.0
cg10525432	SEMA5A	5'UTR	N_Shelf	-	5	9540960.0
cg04892570	RPH3AL	TSS200	N_Shelf	-	17	202690.0
cg17315454	CCL24	TSS200		-	7	75443174.0
cg19474047	ANGPTL6	5'UTR	S_Shore	Unclassified	19	10207448.0
cg14288292	TTC39B;TTC39B;TTC39B;TTC39B;TTC39B	Body;Body;Body;5'UTR;Body	N_Shore	-	9	15232014.0
cg18211918	SNORD115-19;SNORD115-17;SNORD115-18	TSS1500;TSS1500;TSS1500		-	15	25447503.0
cg21978924	ALX4	TSS1500	Island	-	11	44332756.0
cg19434795	SNORD115-44	TSS1500		-	15	25494800.0
cg23954629	TBCEL;TBCEL	5'UTR;5'UTR	S_Shore	Promoter_Associated	11	120895111.0
cg17109533	MIR515-2;MIR515-1	TSS1500;TSS1500		-	19	54187320.0
cg17523945	IGFL1	TSS1500		-	19	46732351.0
cg14498674	SCMH1	5'UTR	Island	Promoter_Associated	1	41707653.0
cg06666175	COL12A1;COL12A1	TSS1500;TSS1500	S_Shore	Unclassified	6	75916963.0

## Sheet: Table_S4
Table 4. Analysis of promoter-localized DMPs common between in-house and GSE100197 groups with LOLA
userSet	dbSet	collection	pValueLog	oddsRatio	support	rnkPV	rnkOR	rnkSup	maxRnk	meanRnk	b	c	d	description	cellType	tissue	antibody	treatment	dataSource	filename	qValue	size
1	35	UCSC_RefGene_Group	3.78641826468428	4.03375386445274	15	1	1	1	1	1	66308	17	303134	TSS1500	uniform EPIC annotations	NA	NA	NA	NA	TSS1500.bed	0.00588686716304934	122704
1	31	UCSC_RefGene_Group	2.544585917465	3.24566040391802	11	2	4	3	4	3	51338	21	318104	5'UTR	uniform EPIC annotations	NA	NA	NA	NA	5'UTR.bed	0.0513672821366547	107663
1	28	Relation_to_UCSC_CpG_Island	1.81123250689595	2.84064856695922	8	3	6	4	6	4.33	38799	24	330643	S_Shore	uniform EPIC annotations	NA	NA	NA	NA	S_Shore.bed	0.17918781164618	69360
1	24	Relation_to_UCSC_CpG_Island	1.70093404381651	3.54007959400518	5	4	2	6	6	4	18365	27	351077	N_Shelf	uniform EPIC annotations	NA	NA	NA	NA	N_Shelf.bed	0.17918781164618	31224
1	7	CHR	1.0635168369541	3.05319866501788	3	5	5	10	10	6.67	12107	29	357335	chr15	CHR EPIC annotations	NA	NA	NA	NA	chr15.bed	0.622036199802734	28631
1	3	CHR	0.873451435362066	2.1626222622777	4	6	8	7	8	7	22891	28	346551	chr11	CHR EPIC annotations	NA	NA	NA	NA	chr11.bed	0.799287682462491	48759
1	13	CHR	0.76257464042404	2.77296468020558	2	7	7	14	14	9.33	8673	30	360769	chr20	CHR EPIC annotations	NA	NA	NA	NA	chr20.bed	0.799287682462491	22885
1	36	UCSC_RefGene_Group	0.611079662574238	1.50864098105555	6	8	14	5	14	9	49014	26	320428	TSS200	uniform EPIC annotations	NA	NA	NA	NA	TSS200.bed	0.799287682462491	77640
1	14	CHR	0.590489795924341	3.4635962345012	1	9	3	20	20	10.7	3409	31	366033	chr21	CHR EPIC annotations	NA	NA	NA	NA	chr21.bed	0.799287682462491	10262
1	11	CHR	0.583862686573167	1.76230024355194	3	10	10	10	10	10	20484	29	348958	chr19	CHR EPIC annotations	NA	NA	NA	NA	chr19.bed	0.799287682462491	38479
1	29	UCSC_RefGene_Group	0.582263601267421	1.61070460318538	4	11	12	7	12	10	30097	28	339345	1stExon	uniform EPIC annotations	NA	NA	NA	NA	1stExon.bed	0.799287682462491	45502
1	6	CHR	0.539863482808795	1.93671637649105	2	12	9	14	14	11.7	12294	30	357148	chr14	CHR EPIC annotations	NA	NA	NA	NA	chr14.bed	0.799287682462491	29461
1	20	CHR	0.539656028196428	1.66140272979429	3	13	11	10	13	11.3	21655	29	347787	chr7	CHR EPIC annotations	NA	NA	NA	NA	chr7.bed	0.799287682462491	47392
1	26	Relation_to_UCSC_CpG_Island	0.334314336336466	1.09934932326876	12	14	17	2	17	11	130441	20	239001	Opensea	uniform EPIC annotations	NA	NA	NA	NA	Opensea.bed	1	475649
1	22	CHR	0.318731290643039	1.56245129931567	1	15	13	20	20	16	7473	31	361969	chr9	CHR EPIC annotations	NA	NA	NA	NA	chr9.bed	1	26053
1	2	CHR	0.316088975923028	1.25942048019746	2	16	15	14	16	15	18573	30	350869	chr10	CHR EPIC annotations	NA	NA	NA	NA	chr10.bed	1	41955
1	18	CHR	0.30260049760562	1.2222919484132	2	17	16	14	17	15.7	19108	30	350334	chr5	CHR EPIC annotations	NA	NA	NA	NA	chr5.bed	1	44589
1	19	CHR	0.16153500703273	0.845529256573759	2	18	18	14	18	16.7	27000	30	342442	chr6	CHR EPIC annotations	NA	NA	NA	NA	chr6.bed	1	54245
1	17	CHR	0.121406015872686	0.715526182880353	1	19	19	20	20	19.3	15937	31	353505	chr4	CHR EPIC annotations	NA	NA	NA	NA	chr4.bed	1	36587
1	8	CHR	0.106101761641456	0.659126832865101	1	20	21	20	21	20.3	17237	31	352205	chr16	CHR EPIC annotations	NA	NA	NA	NA	chr16.bed	1	37852
1	25	Relation_to_UCSC_CpG_Island	0.0839479177562141	0.664710431489034	3	21	20	10	21	17	49753	29	319689	N_Shore	uniform EPIC annotations	NA	NA	NA	NA	N_Shore.bed	1	81284
1	4	CHR	0.0834901312291883	0.576047280899345	1	22	22	20	22	21.3	19591	31	349851	chr12	CHR EPIC annotations	NA	NA	NA	NA	chr12.bed	1	44476
1	16	CHR	0.0803229492309004	0.564352292873144	1	23	23	20	23	22	19975	31	349467	chr3	CHR EPIC annotations	NA	NA	NA	NA	chr3.bed	1	48738
1	9	CHR	0.0611515030781129	0.49254097118013	1	24	24	20	24	22.7	22708	31	346734	chr17	CHR EPIC annotations	NA	NA	NA	NA	chr17.bed	1	44333
1	12	CHR	0.0401914175934394	0.409572715665399	1	25	25	20	25	23.3	26973	31	342469	chr2	CHR EPIC annotations	NA	NA	NA	NA	chr2.bed	1	64535
1	1	CHR	0.0164246463857375	0.297537818540113	1	26	27	20	27	24.3	36136	31	333306	chr1	CHR EPIC annotations	NA	NA	NA	NA	chr1.bed	1	81748
1	23	Relation_to_UCSC_CpG_Island	0.00153132195736913	0.313044252833941	4	27	26	7	27	20	115769	28	253673	Island	uniform EPIC annotations	NA	NA	NA	NA	Island.bed	1	156902
1	32	UCSC_RefGene_Group	3.37187396553925e-06	0.1138540641232	2	28	28	14	28	23.3	136431	30	233011	Body	uniform EPIC annotations	NA	NA	NA	NA	Body.bed	1	353292
1	5	CHR	0	0	0	29	29	29	29	29	9695	32	359747	chr13	CHR EPIC annotations	NA	NA	NA	NA	chr13.bed	1	20933
1	10	CHR	0	0	0	29	29	29	29	29	4917	32	364525	chr18	CHR EPIC annotations	NA	NA	NA	NA	chr18.bed	1	14866
1	15	CHR	0	0	0	29	29	29	29	29	6750	32	362692	chr22	CHR EPIC annotations	NA	NA	NA	NA	chr22.bed	1	18318
1	21	CHR	0	0	0	29	29	29	29	29	15856	32	353586	chr8	CHR EPIC annotations	NA	NA	NA	NA	chr8.bed	1	38296
1	27	Relation_to_UCSC_CpG_Island	0	0	0	29	29	29	29	29	16315	32	353127	S_Shelf	uniform EPIC annotations	NA	NA	NA	NA	S_Shelf.bed	1	28974
1	30	UCSC_RefGene_Group	0	0	0	29	29	29	29	29	15447	32	353995	3'UTR	uniform EPIC annotations	NA	NA	NA	NA	3'UTR.bed	1	23830
1	33	UCSC_RefGene_Group	0	0	0	29	29	29	29	29	0	32	369442	ExonBnd	uniform EPIC annotations	NA	NA	NA	NA	ExonBnd.bed	1	7085
1	34	UCSC_RefGene_Group	0	0	0	29	29	29	29	29	84380	32	285062	Intergenic	uniform EPIC annotations	NA	NA	NA	NA	Intergenic.bed	1	242472

## Sheet: Table_S5
Table 5. Functional annotation of genes harbouring promoter-localized DMPs common between the groups
UCSC_RefGene_Name	Full gene name	Encoded protein function (UniProtKB/Swiss-Prot)	Gene Name AND FGR	Gene Name AND Methylation	Gene Name AND FGR AND Methylation
MIR494	microRNA gene	non-coding RNA	0	11	0
MEOX2	Mesenchyme Homeobox 2	Key role in somitogenesis and somitogenesis and limb muscle differentiation (By similarity)	2	3	0
SLC39A12	Solute Carrier Family 39 Member 12	May play a role in neurulation and neurite extension.	0	0	0
TPTE	Transmembrane Phosphatase With Tensin Homology	Could be involved in signal transduction.	0	7	0
GLO1	Glyoxalase I	Catalyzes the conversion of hemimercaptal, formed from methylglyoxal and glutathione, to S-lactoylglutathione. Involved in the regulation of TNF-induced transcriptional activity of NF-kappa-B. Required for normal osteoclastogenesis (By similarity).	0	4	0
BCL11B	BCL11 Transcription Factor B	Key regulator of both differentiation and survival of T-lymphocytes during thymocyte development in mammals. Essential in controlling the responsiveness of hematopoietic stem cells to chemotactic signals by modulating the expression of the receptors CCR7 and CCR9, which direct the movement of progenitor cells from the bone marrow to the thymus. Is a regulator of IL2 promoter and enhances IL2 expr…	0	22	0
PRKCDBP	Caveolae Associated Protein 3	Regulates the traffic and/or budding of caveolae. Plays a role in caveola formation in a tissue-specific manner. Required for the formation of caveolae in smooth muscle but not in the lung and heart endothelial cells. Regulates the equilibrium between cell surface-associated and cell surface-dissociated caveolae by promoting the rapid release of caveolae from the cell surface. Plays a role in the…	0	18	0
CLDN16	Claudin 16	Forms paracellular channels: coassembles with CLDN19 into tight junction strands with cation-selective channels through the strands, conveying epithelial permeability in a process known as paracellular tight junction permeability. Involved in the maintenance of ion gradients along the nephron. In the thick ascending limb (TAL) of Henle's loop, facilitates sodium paracellular permeability from the…	0	2	0
CCNJ	Cyclin J	G1/S transition of mitotic cell cycle	0	1	0
YEATS4	YEATS Domain Containing 4		0	2	0
PRR7	Proline Rich 7, Synaptic	Acts as a synapse-to-nucleus messenger to promote NMDA receptor-mediated excitotoxicity in neurons in a JUN-dependent manner (By similarity). Inhibits ubiquitination-mediated degradation and promotes phosphorylation and transcriptional activity of transcription factor JUN. Might play a redundant role in the regulation of T cell receptor signaling. Might promote apoptosis in T cells	0	1	0
EPHA1	EPH Receptor A1	Plays a role in angiogenesis and regulates cell proliferation. May play a role in apoptosis	0	5	0
BPI	Bactericidal Permeability Increasing Protein	The cytotoxic action of BPI is limited to many species of Gram-negative bacteria; this specificity may be explained by a strong affinity of the very basic N-terminal half for the negatively charged lipopolysaccharides that are unique to the Gram-negative bacterial outer envelope. Has antibacterial activity against the Gram-negative bacterium P.aeruginosa, this activity is inhibited by LPS from P.…	2	3	0
MMP9	Matrix Metallopeptidase 9	plays an essential role in local proteolysis of the extracellular matrix and in leukocyte migration (PubMed:12879005, 1480034, 2551898)	41	214	0
RGS12	Regulator Of G Protein Signaling 12	Regulates G protein-coupled receptor signaling cascades. Inhibits signal transduction by increasing the GTPase activity of G protein alpha subunits, thereby driving them into their inactive GDP-bound form.	0	3	0
CYP19A1	Cytochrome P450 Family 19 Subfamily A Member 1	Catalyzes many reactions involved in drug metabolism, synthesis of cholesterol, steroids and other lipids. Catalyzes steroid hormones biosynthesis.	21	136	1
DQX1	DEAQ-Box RNA Dependent ATPase 1	Binding to ATP, adenosine 5'-triphosphate, a universally important coenzyme and enzyme regulator.	0	3	0
ITGAX	Integrin Subunit Alpha X	Integrin alpha-X/beta-2 is a receptor for fibrinogen. It recognizes the sequence G-P-R in fibrinogen. It mediates cell-cell interaction during inflammatory responses. It is especially important in monocyte adhesion and chemotaxis	2	5	0
SEMA5A	Semaphorin 5A	May promote angiogenesis by increasing endothelial cell proliferation and migration and inhibiting apoptosis.	0	3	0
RPH3AL	Rabphilin 3A Like (Without C2 Domains)	Rab GTPase effector involved in the late steps of regulated exocytosis, both in endocrine and exocrine cells (By similarity). Acts as a potential RAB3B effector protein in epithelial cells	0	3	0
CCL24	C-C Motif Chemokine Ligand 24	Is a strong suppressor of colony formation by a multipotential hematopoietic progenitor cell line	1	0	0
ANGPTL6	Angiopoietin Like 6	May promote epidermal proliferation, remodeling and regeneration. May promote the chemotactic activity of endothelial cells and induce neovascularization.	0	0	0
TTC39B	Tetratricopeptide Repeat Domain 39B	Regulates high density lipoprotein (HDL) cholesterol metabolism by promoting the ubiquitination and degradation of the oxysterols receptors LXR (NR1H2 and NR1H3).	0	1	0
SNORD115-19;SNORD115-17;SNORD115-18	Small Nucleolar RNA, C/D Box 115-19	Predicted to be involved in RNA processing. Predicted to be located in nucleolus.	0	0	0
ALX4	ALX Homeobox 4	Transcription factor involved in skull and limb development. Plays an essential role in craniofacial development, skin and hair follicle development.	0	32	0
SNORD115-44	Small Nucleolar RNA, C/D Box 115-44	Predicted to be involved in RNA processing. Predicted to be located in nucleolus.	0	0	0
TBCEL	Tubulin Folding Cofactor E Like	A process that is carried out at the cellular level which results in the assembly, arrangement of constituent parts, or disassembly of cytoskeletal structures comprising microtubules and their associated proteins. Completion of folding of alpha- and beta-tubulin; takes place subsequent to chaperonin-mediated partial folding; mediated by a complex of folding cofactors. The aggregation and bonding …	3	0	0
MIR515-2;MIR515-1	GeneCards Symbol: MIR515-2	microRNAs (miRNAs) are short (20-24 nt) non-coding RNAs that are involved in post-transcriptional regulation of gene expression in multicellular organisms by affecting both the stability and translation of mRNAs. miRNAs are transcribed by RNA polymerase II as part of capped and polyadenylated primary transcripts (pri-miRNAs) that can be either protein-coding or non-coding. The primary transcript …	0	0	0
IGFL1	Insulin Growth Factor-Like Family Member 1	Probable ligand of the IGFLR1 cell membrane receptor.	0	2	0
SCMH1	Scm Polycomb Group Protein Homolog 1	Associates with Polycomb group (PcG) multiprotein complexes; the complex class is required to maintain the transcriptionally repressive state of some genes.	0	4	0
COL12A1	Collagen Type XII Alpha 1 Chain	Type XII collagen interacts with type I collagen-containing fibrils	0	4	0
